# Supplementary material for: Identification of a Clade-Specific HLA-C*03:02 CTL Epitope GY9 Derived from the HIV-1 p17 Matrix Protein
Source: Int J Mol Sci. 2024 Sep 6;25(17):9683. doi: 10.3390/ijms25179683 (PMC11395705; doi:10.3390/ijms25179683)
Supplement: Supplementary file 1 [file ijms-25-09683-s001.zip]

Archive with 1 entries (1 files):
- ijms-2677517-supplementary.pdf
